# Supplementary material for: Human IgMhiCD300a+ B Cells Are Circulating Marginal Zone Memory B Cells That Respond to Pneumococcal Polysaccharides and Their Frequency Is Decreased in People Living with HIV
Source: Int J Mol Sci. 2023 Sep 6;24(18):13754. doi: 10.3390/ijms241813754 (PMC10530418; doi:10.3390/ijms241813754)
Supplement: Supplementary file 1 [file ijms-24-13754-s001.zip]

Archive with 1 entries (1 files):
- ijms-2554225-supplementary.pdf
